# Supplementary material for: NMR-Based Metabolomics Reveals Position-Specific Signatures Associated with Physical Demands in Professional Soccer Players
Source: Biomedicines. 2025 Oct 22;13(11):2583. doi: 10.3390/biomedicines13112583 (PMC12650136; doi:10.3390/biomedicines13112583)
Supplement: Supplementary file 1 [file biomedicines-13-02583-s001.zip]

Archive with 2 entries (2 files):
- SUPP_material_2_CorrelationTable_LA_MC_ZC.xlsx
- Supplementary material.pdf
