# Supplementary material for: NMR-Based Metabolomics Reveals Position-Specific Signatures Associated with Physical Demands in Professional Soccer Players
Source: Biomedicines. 2025 Oct 22;13(11):2583. doi: 10.3390/biomedicines13112583 (PMC12650136; doi:10.3390/biomedicines13112583)
Supplement: Supplementary file 1 [file biomedicines-13-02583-s001.zip › SUPP_material_2_CorrelationTable_LA_MC_ZC.xlsx]

## Sheet: Sheet1
Variable	TOTAL_DIST	RELATIVE_DIST	PLAYER.LOAD	DIST...20.0.km.h	DIST...20.0.km.h.1	SPRINT_DIST	MAX_SPEED	EXPLOSIVE_MOVIMENTS	ACCELERATIONS	DEACCELERATIONS	Leucine	Isobutyrate	X3.Aminoisobutyrate	X3.Hydroxyvalerate	Lactate	X2.Hydroxyisobutyrate	Alanine	Pyruvate	Succinate	Citrate	Methylamine	Dimethylamine	Methylguanidine	Trimethylamine	Dimethylglycine	Creatine.Creatinine	Malonic.acid	Dimethyl.sulfone	TMAO	Methyluric.acid	Taurine	Glycine	pi.Methylhistidine	X3.Methylhistidine	Anserine	Guanidinoacetate	Creatinine	Tartrate	Trigonelline	Glucose	Urea	trans.Aconitate	X4.Hydroxyphenylacetic.acid	Tyrosine	Histidine	Uracil	Hippurate	Formate
TOTAL_DIST	1	0.110716	0.89422	0.272395	0.989722	0.0878037	0.111881	0.733814	0.469825	0.457919	0.0324038	-0.129263	0.148461	-0.0345616	-0.200655	-0.0169653	-0.0429053	-0.0189658	0.027886	0.0882937	0.00186847	0.0576879	0.24383	0.185053	0.138436	-0.0385012	0.138022	-0.0184625	-0.119298	0.267138	0.0474547	-0.209003	0.102785	0.160803	0.11306	0.263897	-0.037009	0.112662	0.0744187	-0.228921	0.140078	0.184569	0.380132	-0.153682	-0.111318	0.110064	0.0375096	0.00517828
RELATIVE_DIST	0.110716	1	0.233825	0.426618	0.0506547	0.00809699	-0.400005	0.139499	0.0644254	-0.165666	-0.0292325	0.119253	0.252029	-0.14024	-0.00300657	0.178443	-0.235642	-0.290284	0.0282369	-0.0869742	0.0913074	0.131582	0.333169	0.199209	0.0979876	0.111231	-0.139013	-0.00963787	0.299535	-0.193902	0.351919	-0.0912603	0.345608	-0.369959	0.296456	0.16592	0.0383427	-0.208706	-0.11737	0.4653	-0.171751	0.318048	0.181313	-0.50699	-0.379332	0.387428	0.139509	-0.222644
PLAYER LOAD	0.89422	0.233825	1	0.212282	0.889681	0.000764359	0.00285095	0.782531	0.668727	0.302534	-0.0321279	-0.114188	0.141817	0.0663308	-0.353566	0.108075	-0.22079	0.000208865	0.0464453	-0.110776	-0.0842134	0.084297	0.207294	0.131535	0.116717	0.0046964	0.210192	0.0428033	-0.036536	0.225152	0.0984216	-0.348088	-0.0101862	0.195164	0.0309229	0.100756	-0.0189895	-0.0127148	0.0993552	-0.259716	0.179293	0.0565909	0.256778	-0.168958	-0.131196	0.0932668	0.0357154	-0.102174
DIST > 20,0 km/h	0.272395	0.426618	0.212282	1	0.131999	0.787828	0.183651	0.167623	0.281428	-0.0549879	-0.27363	0.0841781	0.267396	0.0891533	0.0352712	0.171145	-0.186361	0.0985725	0.0713991	-0.205439	0.171774	-0.0108262	0.267689	-0.117872	-0.0842066	-0.045334	-0.0376106	-0.178148	0.167067	0.0402193	0.274488	-0.143809	0.0819941	-0.201008	0.366726	-0.0724553	-0.131738	-0.0268692	-0.0827679	0.18336	-0.0673409	0.301666	-0.112384	-0.219305	-0.365303	0.341438	0.171976	0.0124174
DIST < 20,0 km/h	0.989722	0.0506547	0.889681	0.131999	1	-0.0266343	0.0879653	0.731067	0.442189	0.479924	0.0740506	-0.145678	0.113204	-0.0488559	-0.211958	-0.042914	-0.0165035	-0.034189	0.0181167	0.121494	-0.0236049	0.0610395	0.21141	0.208161	0.155133	-0.0329264	0.147781	0.00745696	-0.147731	0.26923	0.00809257	-0.193943	0.0937036	0.195534	0.0619708	0.282637	-0.0185474	0.120059	0.0889679	-0.263087	0.154318	0.14531	0.408318	-0.12573	-0.060388	0.062643	0.0130829	0.00348916
SPRINT_DIST	0.0878037	0.00809699	0.000764359	0.787828	-0.0266343	1	0.492396	-0.00856097	0.15371	0.030455	-0.238258	0.0260715	0.0310858	0.117234	0.122585	0.0169014	-0.164206	0.257644	0.152656	-0.149594	0.0212168	-0.117406	-0.146721	-0.324661	-0.257149	-0.167497	-0.11133	-0.0824096	0.0866757	-0.0361111	0.0411943	-0.115936	-0.233289	-0.0780203	0.147637	-0.289592	-0.193617	0.0577923	-0.106023	-0.000225974	0.0954305	0.0251814	-0.213811	-0.00675382	-0.222404	-0.0147034	0.154609	0.0500296
MAX_SPEED	0.111881	-0.400005	0.00285095	0.183651	0.0879653	0.492396	1	0.042948	0.197587	0.330539	-0.210543	-0.158592	0.0459341	0.0659165	-0.238178	0.0532071	-0.207128	0.138898	0.0186266	-0.0570979	-0.023669	-0.0025149	-0.154387	-0.357073	-0.352353	-0.0409389	-0.128711	-0.0560474	-0.167498	-0.062497	-0.274989	-0.0652219	-0.35468	0.166071	-0.105244	-0.382903	0.0318584	-0.0152203	-0.00391793	-0.349368	0.327848	-0.162112	0.0999004	-0.0238494	0.103126	-0.23556	0.166966	-0.0256582
EXPLOSIVE_MOVIMENTS	0.733814	0.139499	0.782531	0.167623	0.731067	-0.00856097	0.042948	1	0.563607	0.200462	0.123416	0.0710477	0.205405	0.107673	-0.240931	0.24439	-0.0399645	0.0570243	0.143689	0.040351	-0.0619464	0.223481	0.292783	0.321944	0.260258	0.218264	0.129147	0.0890295	-0.17636	0.226662	0.0843222	-0.198239	0.0406528	0.135182	0.0741636	0.150699	0.145557	-0.137914	-0.146229	-0.237312	0.311855	0.159502	0.433932	0.0250682	-0.0449466	0.10935	-0.261869	-0.11472
ACCELERATIONS	0.469825	0.0644254	0.668727	0.281428	0.442189	0.15371	0.197587	0.563607	1	0.0310398	-0.0761434	0.125981	0.194555	0.307395	-0.295121	0.311914	-0.155484	0.305068	-0.0404739	-0.416564	0.0739446	0.181039	0.197811	0.118229	0.20447	0.0601986	0.28818	-0.190987	0.062442	0.251024	0.0739683	-0.169474	-0.14781	0.266937	0.15748	-0.0428599	0.0294144	-0.147961	-0.0301209	-0.472344	0.262605	-0.0137693	0.0792578	-0.000152906	-0.0545	0.244083	-0.109233	-0.0505503
DEACCELERATIONS	0.457919	-0.165666	0.302534	-0.0549879	0.479924	0.030455	0.330539	0.200462	0.0310398	1	0.0742089	-0.104313	0.372068	-0.299823	-0.180023	0.171468	0.0325881	-0.103658	-0.00190284	0.303291	-0.199177	0.137433	0.0777319	0.0195749	-0.0690096	0.0441778	-0.181324	-0.0972265	-0.266228	-0.106748	-0.0782757	0.11931	0.0588448	0.196197	0.197778	0.0454905	0.0780753	0.205852	-0.187665	-0.333192	-0.00879812	0.00167384	0.383248	0.0118105	0.157464	-0.0280051	0.02255	-0.0154623
Leucine	0.0324038	-0.0292325	-0.0321279	-0.27363	0.0740506	-0.238258	-0.210543	0.123416	-0.0761434	0.0742089	1	0.0465587	0.216753	0.0965611	0.432904	0.0403475	0.4783	0.338912	0.0860727	0.654237	0.387497	0.372431	0.0030354	0.552406	0.343664	0.326675	-0.0231668	0.0548138	0.125652	0.123229	-0.103183	0.262863	0.00937229	-0.147746	0.0787187	0.460028	0.404302	0.0283302	-0.177845	0.00373494	0.02726	-0.129069	0.109178	0.373522	0.406313	0.0345771	-0.400503	0.428697
Isobutyrate	-0.129263	0.119253	-0.114188	0.0841781	-0.145678	0.0260715	-0.158592	0.0710477	0.125981	-0.104313	0.0465587	1	-0.0522932	0.518201	0.0193937	0.0104368	0.250507	-0.137386	0.0553278	0.120007	-0.126335	-0.251578	-0.0923126	0.166951	0.177847	-0.236287	0.212525	0.285028	-0.1772	0.192401	0.0544966	0.280394	-0.0475366	0.109487	0.00618263	0.0998939	-0.190092	-0.0508942	-0.268141	-0.187132	0.437045	-0.0714595	0.189966	0.235584	-0.0396291	0.15921	-0.347857	0.103223
3-Aminoisobutyrate	0.148461	0.252029	0.141817	0.267396	0.113204	0.0310858	0.0459341	0.205405	0.194555	0.372068	0.216753	-0.0522932	1	-0.218194	-0.1604	0.482807	-0.0426238	0.116875	0.248762	0.170137	0.354568	0.400439	0.415671	0.261235	0.14732	0.41983	-0.246848	-0.111905	0.297021	-0.224004	0.373657	0.0394201	0.207454	-0.0566753	0.43262	0.125637	0.219222	-0.0636009	-0.312661	-0.0999237	-0.370691	0.124645	-0.0307178	-0.0745498	-0.0388369	0.281447	0.0560765	0.227044
3-Hydroxyvalerate	-0.0345616	-0.14024	0.0663308	0.0891533	-0.0488559	0.117234	0.0659165	0.107673	0.307395	-0.299823	0.0965611	0.518201	-0.218194	1	-0.114051	-0.0661619	-0.0117008	0.216435	0.0231821	-0.0285001	0.109219	-0.204778	-0.162353	-0.0426646	0.0965346	-0.16863	0.440103	0.148583	-0.0590235	0.412347	-0.0955366	-0.0311072	-0.409323	0.293443	-0.295646	-0.0104379	-0.179005	-0.0865428	0.30723	-0.318383	0.298144	-0.361114	-0.153422	0.289738	0.0942699	-0.150901	-0.185709	0.329523
Lactate	-0.200655	-0.00300657	-0.353566	0.0352712	-0.211958	0.122585	-0.238178	-0.240931	-0.295121	-0.180023	0.432904	0.0193937	-0.1604	-0.114051	1	-0.116019	0.660796	0.214602	0.122729	0.40713	0.2669	0.111145	-0.0820845	0.220432	0.0942487	0.0983866	0.0330905	-0.0780118	0.0476329	0.070802	2.60319e-05	0.347287	0.188976	-0.12356	0.064075	0.282223	0.184122	0.11507	-0.0241669	0.492579	-0.114168	0.343153	-0.0431815	0.224977	0.268842	0.102259	-0.0819205	0.225973
2-Hydroxyisobutyrate	-0.0169653	0.178443	0.108075	0.171145	-0.042914	0.0169014	0.0532071	0.24439	0.311914	0.171468	0.0403475	0.0104368	0.482807	-0.0661619	-0.116019	1	0.105989	0.222141	0.349819	-0.0799218	0.219696	0.750744	0.643874	0.452486	0.344356	0.771777	-0.324732	0.0156166	0.270496	-0.362622	0.51383	0.305082	0.208617	-0.30059	0.449328	0.0810837	0.632435	-0.0516537	-0.325013	-0.0658586	-0.160003	0.243945	0.232834	0.266397	-0.0798467	0.463842	-0.295869	0.021167
Alanine	-0.0429053	-0.235642	-0.22079	-0.186361	-0.0165035	-0.164206	-0.207128	-0.0399645	-0.155484	0.0325881	0.4783	0.250507	-0.0426238	-0.0117008	0.660796	0.105989	1	0.140856	0.193308	0.412614	0.0758432	0.2676	0.236614	0.512313	0.300076	0.217087	0.108104	0.116932	-0.0644796	0.197043	0.0823719	0.65727	0.248999	-0.169027	0.274626	0.477056	0.299523	0.298324	-0.0478412	0.0602203	0.0115295	0.340432	0.150879	0.517681	0.20522	0.255314	-0.33625	0.33767
Pyruvate	-0.0189658	-0.290284	0.000208865	0.0985725	-0.034189	0.257644	0.138898	0.0570243	0.305068	-0.103658	0.338912	-0.137386	0.116875	0.216435	0.214602	0.222141	0.140856	1	0.258583	0.0957651	0.406462	0.424085	0.0259426	0.16156	0.185026	0.362345	0.0152738	-0.115042	0.461827	0.0279124	-0.252996	0.0137251	-0.247118	-0.0650788	-0.0451732	0.0301597	0.181614	0.00983092	0.173246	-0.162355	-0.111474	-0.149358	-0.284501	0.340057	0.132515	0.0798375	-0.0722119	0.444721
Succinate	0.027886	0.0282369	0.0464453	0.0713991	0.0181167	0.152656	0.0186266	0.143689	-0.0404739	-0.00190284	0.0860727	0.0553278	0.248762	0.0231821	0.122729	0.349819	0.193308	0.258583	1	0.339344	0.04712	0.264282	0.0953843	0.209562	0.0407903	0.358158	-0.0209018	0.434961	0.307849	-0.164587	0.264874	0.12163	0.0368597	-0.0930136	-0.123392	-0.107117	0.118406	0.14304	0.152846	0.000597822	0.0135291	0.163029	-0.0597301	0.0715253	-0.0496475	0.041852	-0.014657	0.087997
Citrate	0.0882937	-0.0869742	-0.110776	-0.205439	0.121494	-0.149594	-0.0570979	0.040351	-0.416564	0.303291	0.654237	0.120007	0.170137	-0.0285001	0.40713	-0.0799218	0.412614	0.0957651	0.339344	1	0.196124	0.0877742	-0.0330253	0.246572	-0.0261123	0.136506	-0.0707575	0.211414	-0.10613	0.0201217	-0.221592	0.237388	-0.0230387	0.00490503	-0.17971	0.228588	0.194517	-0.0133255	0.00157113	0.0871321	0.0642602	-0.00638833	0.22771	0.177574	0.405266	-0.0296072	-0.200966	0.320267
Methylamine	0.00186847	0.0913074	-0.0842134	0.171774	-0.0236049	0.0212168	-0.023669	-0.0619464	0.0739446	-0.199177	0.387497	-0.126335	0.354568	0.109219	0.2669	0.219696	0.0758432	0.406462	0.04712	0.196124	1	0.350942	0.269365	0.386108	0.416042	0.37617	-0.136203	-0.2824	0.509577	-0.0103431	0.204513	0.090254	0.0525468	-0.151448	0.142199	0.32486	0.278711	-0.161216	-0.153029	0.15591	-0.359369	0.0923393	-0.0872577	0.0894243	0.0155977	0.126475	0.0246407	0.461941
Dimethylamine	0.0576879	0.131582	0.084297	-0.0108262	0.0610395	-0.117406	-0.0025149	0.223481	0.181039	0.137433	0.372431	-0.251578	0.400439	-0.204778	0.111145	0.750744	0.2676	0.424085	0.264282	0.0877742	0.350942	1	0.591486	0.623312	0.462677	0.926704	-0.173264	0.0631171	0.40323	-0.152102	0.360081	0.294947	0.282888	-0.432114	0.480181	0.33569	0.807193	0.0792138	-0.202682	0.0649622	-0.262438	0.388216	0.283746	0.279023	-0.0047195	0.424734	-0.327894	0.184087
Methylguanidine	0.24383	0.333169	0.207294	0.267689	0.21141	-0.146721	-0.154387	0.292783	0.197811	0.0777319	0.0030354	-0.0923126	0.415671	-0.162353	-0.0820845	0.643874	0.236614	0.0259426	0.0953843	-0.0330253	0.269365	0.591486	1	0.574081	0.463328	0.611312	-0.174585	-0.158514	0.201315	-0.106063	0.443318	0.325316	0.421506	-0.375879	0.660047	0.414896	0.502737	-0.0218836	-0.108336	-0.00637979	-0.376262	0.525523	0.359033	0.0383435	-0.347962	0.561318	-0.217825	0.0915471
Trimethylamine	0.185053	0.199209	0.131535	-0.117872	0.208161	-0.324661	-0.357073	0.321944	0.118229	0.0195749	0.552406	0.166951	0.261235	-0.0426646	0.220432	0.452486	0.512313	0.16156	0.209562	0.246572	0.386108	0.623312	0.574081	1	0.86851	0.60757	-0.0880049	0.119387	0.305902	0.0589587	0.484395	0.532575	0.304856	-0.457044	0.528982	0.715868	0.507349	0.0459563	-0.367849	-0.0448992	-0.0751833	0.301409	0.515104	0.355233	-0.115275	0.304773	-0.577401	0.295264
Dimethylglycine	0.138436	0.0979876	0.116717	-0.0842066	0.155133	-0.257149	-0.352353	0.260258	0.20447	-0.0690096	0.343664	0.177847	0.14732	0.0965346	0.0942487	0.344356	0.300076	0.185026	0.0407903	-0.0261123	0.416042	0.462677	0.463328	0.86851	1	0.494617	0.0562425	-4.41839e-05	0.294848	0.185392	0.50255	0.480901	0.267716	-0.274172	0.432959	0.574313	0.299065	0.00176064	-0.342224	-0.174106	-0.116333	0.151502	0.411606	0.318699	-0.204067	0.187062	-0.595885	0.269489
Creatine-Creatinine	-0.0385012	0.111231	0.0046964	-0.045334	-0.0329264	-0.167497	-0.0409389	0.218264	0.0601986	0.0441778	0.326675	-0.236287	0.41983	-0.16863	0.0983866	0.771777	0.217087	0.362345	0.358158	0.136506	0.37617	0.926704	0.611312	0.60757	0.494617	1	-0.172199	0.151846	0.40141	-0.189509	0.426139	0.322325	0.289052	-0.411016	0.352344	0.254499	0.839074	-0.00187055	-0.209465	0.0980799	-0.279415	0.322673	0.25331	0.324398	-0.0271575	0.349287	-0.370717	0.180559
Malonic acid	0.138022	-0.139013	0.210192	-0.0376106	0.147781	-0.11133	-0.128711	0.129147	0.28818	-0.181324	-0.0231668	0.212525	-0.246848	0.440103	0.0330905	-0.324732	0.108104	0.0152738	-0.0209018	-0.0707575	-0.136203	-0.173264	-0.174585	-0.0880049	0.0562425	-0.172199	1	0.111516	-0.272475	0.901692	-0.13459	-0.15374	-0.101302	0.44938	-0.282791	0.0187992	-0.145767	0.0318144	0.397736	-0.209363	0.252975	0.0668917	-0.125536	0.157358	0.213034	-0.0918491	-0.182057	-0.0963918
Dimethyl sulfone	-0.0184625	-0.00963787	0.0428033	-0.178148	0.00745696	-0.0824096	-0.0560474	0.0890295	-0.190987	-0.0972265	0.0548138	0.285028	-0.111905	0.148583	-0.0780118	0.0156166	0.116932	-0.115042	0.434961	0.211414	-0.2824	0.0631171	-0.158514	0.119387	-4.41839e-05	0.151846	0.111516	1	0.0988333	-0.0474158	0.237095	0.0306313	-0.159743	-0.153736	-0.204333	-0.0956089	0.0952462	0.400559	0.0452182	0.0207791	0.212799	-0.00322095	0.113166	0.17902	-0.120028	-0.158024	-0.141884	0.248611
TMAO	-0.119298	0.299535	-0.036536	0.167067	-0.147731	0.0866757	-0.167498	-0.17636	0.062442	-0.266228	0.125652	-0.1772	0.297021	-0.0590235	0.0476329	0.270496	-0.0644796	0.461827	0.307849	-0.10613	0.509577	0.40323	0.201315	0.305902	0.294848	0.40141	-0.272475	0.0988333	1	-0.349915	0.351134	0.130032	-0.0425573	-0.446642	0.233891	0.148281	0.167934	-0.0371736	0.0127827	0.1396	-0.344603	-0.00357293	-0.162858	-0.104615	-0.318507	0.301032	0.194763	0.399737
Methyluric acid	0.267138	-0.193902	0.225152	0.0402193	0.26923	-0.0361111	-0.062497	0.226662	0.251024	-0.106748	0.123229	0.192401	-0.224004	0.412347	0.070802	-0.362622	0.197043	0.0279124	-0.164587	0.0201217	-0.0103431	-0.152102	-0.106063	0.0589587	0.185392	-0.189509	0.901692	-0.0474158	-0.349915	1	-0.146909	-0.101486	-0.0979826	0.342899	-0.129072	0.250324	-0.122649	-0.0449174	0.236248	-0.237273	0.306799	0.0545595	-0.0100365	0.271266	0.254354	-0.114396	-0.30137	-0.0511851
Taurine	0.0474547	0.351919	0.0984216	0.274488	0.00809257	0.0411943	-0.274989	0.0843222	0.0739683	-0.0782757	-0.103183	0.0544966	0.373657	-0.0955366	2.60319e-05	0.51383	0.0823719	-0.252996	0.264874	-0.221592	0.204513	0.360081	0.443318	0.484395	0.50255	0.426139	-0.13459	0.237095	0.351134	-0.146909	1	0.294168	0.313902	-0.351749	0.551989	0.279995	0.247688	0.0825221	-0.356958	0.157183	-0.287536	0.386392	0.164339	0.073269	-0.342951	0.276778	-0.184817	0.0899198
Glycine	-0.209003	-0.0912603	-0.348088	-0.143809	-0.193943	-0.115936	-0.0652219	-0.198239	-0.169474	0.11931	0.262863	0.280394	0.0394201	-0.0311072	0.347287	0.305082	0.65727	0.0137251	0.12163	0.237388	0.090254	0.294947	0.325316	0.532575	0.480901	0.322325	-0.15374	0.0306313	0.130032	-0.101486	0.294168	1	0.244292	-0.357692	0.35629	0.271339	0.275425	0.033899	-0.192352	-0.0720881	-0.0386091	0.121426	0.390544	0.338303	-0.0258511	0.400605	-0.417413	0.2054
pi-Methylhistidine	0.102785	0.345608	-0.0101862	0.0819941	0.0937036	-0.233289	-0.35468	0.0406528	-0.14781	0.0588448	0.00937229	-0.0475366	0.207454	-0.409323	0.188976	0.208617	0.248999	-0.247118	0.0368597	-0.0230387	0.0525468	0.282888	0.421506	0.304856	0.267716	0.289052	-0.101302	-0.159743	-0.0425573	-0.0979826	0.313902	0.244292	1	-0.255907	0.359105	0.294642	0.273797	0.116687	-0.182571	0.458803	-0.350124	0.591558	0.16167	-0.202958	-0.341756	0.460879	-0.0568713	-0.0788596
3-Methylhistidine	0.160803	-0.369959	0.195164	-0.201008	0.195534	-0.0780203	0.166071	0.135182	0.266937	0.196197	-0.147746	0.109487	-0.0566753	0.293443	-0.12356	-0.30059	-0.169027	-0.0650788	-0.0930136	0.00490503	-0.151448	-0.432114	-0.375879	-0.457044	-0.274172	-0.411016	0.44938	-0.153736	-0.446642	0.342899	-0.351749	-0.357692	-0.255907	1	-0.4628	-0.2408	-0.386797	-0.0545863	0.247027	-0.459559	0.183417	-0.207559	-0.0987647	-0.127285	0.445009	-0.311886	0.0788425	-0.0972376
Anserine	0.11306	0.296456	0.0309229	0.366726	0.0619708	0.147637	-0.105244	0.0741636	0.15748	0.197778	0.0787187	0.00618263	0.43262	-0.295646	0.064075	0.449328	0.274626	-0.0451732	-0.123392	-0.17971	0.142199	0.480181	0.660047	0.528982	0.432959	0.352344	-0.282791	-0.204333	0.233891	-0.129072	0.551989	0.35629	0.359105	-0.4628	1	0.502806	0.348625	0.0701876	-0.492362	0.0342253	-0.335761	0.491949	0.302751	0.0891616	-0.375061	0.482818	-0.158998	0.134388
Guanidinoacetate	0.263897	0.16592	0.100756	-0.0724553	0.282637	-0.289592	-0.382903	0.150699	-0.0428599	0.0454905	0.460028	0.0998939	0.125637	-0.0104379	0.282223	0.0810837	0.477056	0.0301597	-0.107117	0.228588	0.32486	0.33569	0.414896	0.715868	0.574313	0.254499	0.0187992	-0.0956089	0.148281	0.250324	0.279995	0.271339	0.294642	-0.2408	0.502806	1	0.329365	-0.0275594	-0.185365	0.0537746	-0.158487	0.297423	0.389455	0.301384	-0.00772291	0.217813	-0.329246	0.310594
Creatinine	-0.037009	0.0383427	-0.0189895	-0.131738	-0.0185474	-0.193617	0.0318584	0.145557	0.0294144	0.0780753	0.404302	-0.190092	0.219222	-0.179005	0.184122	0.632435	0.299523	0.181614	0.118406	0.194517	0.278711	0.807193	0.502737	0.507349	0.299065	0.839074	-0.145767	0.0952462	0.167934	-0.122649	0.247688	0.275425	0.273797	-0.386797	0.348625	0.329365	1	-0.0308133	-0.322582	0.135204	-0.0699677	0.302435	0.301592	0.446835	0.0684286	0.335102	-0.399142	0.10012
Tartrate	0.112662	-0.208706	-0.0127148	-0.0268692	0.120059	0.0577923	-0.0152203	-0.137914	-0.147961	0.205852	0.0283302	-0.0508942	-0.0636009	-0.0865428	0.11507	-0.0516537	0.298324	0.00983092	0.14304	-0.0133255	-0.161216	0.0792138	-0.0218836	0.0459563	0.00176064	-0.00187055	0.0318144	0.400559	-0.0371736	-0.0449174	0.0825221	0.033899	0.116687	-0.0545863	0.0701876	-0.0275594	-0.0308133	1	0.144586	-0.0660365	-0.163615	0.207734	-0.131835	0.0888346	-0.100042	-0.13134	0.025923	0.294786
Trigonelline	0.0744187	-0.11737	0.0993552	-0.0827679	0.0889679	-0.106023	-0.00391793	-0.146229	-0.0301209	-0.187665	-0.177845	-0.268141	-0.312661	0.30723	-0.0241669	-0.325013	-0.0478412	0.173246	0.152846	0.00157113	-0.153029	-0.202682	-0.108336	-0.367849	-0.342224	-0.209465	0.397736	0.0452182	0.0127827	0.236248	-0.356958	-0.192352	-0.182571	0.247027	-0.492362	-0.185365	-0.322582	0.144586	1	-0.015666	-0.103191	-0.134143	-0.319458	-0.245381	0.139588	-0.0667467	0.368045	0.0555493
Glucose	-0.228921	0.4653	-0.259716	0.18336	-0.263087	-0.000225974	-0.349368	-0.237312	-0.472344	-0.333192	0.00373494	-0.187132	-0.0999237	-0.318383	0.492579	-0.0658586	0.0602203	-0.162355	0.000597822	0.0871321	0.15591	0.0649622	-0.00637979	-0.0448992	-0.174106	0.0980799	-0.209363	0.0207791	0.1396	-0.237273	0.157183	-0.0720881	0.458803	-0.459559	0.0342253	0.0537746	0.135204	-0.0660365	-0.015666	1	-0.337674	0.437357	-0.149163	-0.230026	-0.14986	0.156771	0.36744	-0.0734641
Urea	0.140078	-0.171751	0.179293	-0.0673409	0.154318	0.0954305	0.327848	0.311855	0.262605	-0.00879812	0.02726	0.437045	-0.370691	0.298144	-0.114168	-0.160003	0.0115295	-0.111474	0.0135291	0.0642602	-0.359369	-0.262438	-0.376262	-0.0751833	-0.116333	-0.279415	0.252975	0.212799	-0.344603	0.306799	-0.287536	-0.0386091	-0.350124	0.183417	-0.335761	-0.158487	-0.0699677	-0.163615	-0.103191	-0.337674	1	-0.306099	0.286814	0.136215	0.330486	-0.0887212	-0.349307	-0.314947
trans-Aconitate	0.184569	0.318048	0.0565909	0.301666	0.14531	0.0251814	-0.162112	0.159502	-0.0137693	0.00167384	-0.129069	-0.0714595	0.124645	-0.361114	0.343153	0.243945	0.340432	-0.149358	0.163029	-0.00638833	0.0923393	0.388216	0.525523	0.301409	0.151502	0.322673	0.0668917	-0.00322095	-0.00357293	0.0545595	0.386392	0.121426	0.591558	-0.207559	0.491949	0.297423	0.302435	0.207734	-0.134143	0.437357	-0.306099	1	0.295996	-0.168669	-0.273531	0.364299	0.00551917	-0.0707248
4-Hydroxyphenylacetic acid	0.380132	0.181313	0.256778	-0.112384	0.408318	-0.213811	0.0999004	0.433932	0.0792578	0.383248	0.109178	0.189966	-0.0307178	-0.153422	-0.0431815	0.232834	0.150879	-0.284501	-0.0597301	0.22771	-0.0872577	0.283746	0.359033	0.515104	0.411606	0.25331	-0.125536	0.113166	-0.162858	-0.0100365	0.164339	0.390544	0.16167	-0.0987647	0.302751	0.389455	0.301592	-0.131835	-0.319458	-0.149163	0.286814	0.295996	1	-0.0632413	-0.0265249	0.238661	-0.41937	-0.137078
Tyrosine	-0.153682	-0.50699	-0.168958	-0.219305	-0.12573	-0.00675382	-0.0238494	0.0250682	-0.000152906	0.0118105	0.373522	0.235584	-0.0745498	0.289738	0.224977	0.266397	0.517681	0.340057	0.0715253	0.177574	0.0894243	0.279023	0.0383435	0.355233	0.318699	0.324398	0.157358	0.17902	-0.104615	0.271266	0.073269	0.338303	-0.202958	-0.127285	0.0891616	0.301384	0.446835	0.0888346	-0.245381	-0.230026	0.136215	-0.168669	-0.0632413	1	0.240237	-0.102942	-0.525088	0.276743
Histidine	-0.111318	-0.379332	-0.131196	-0.365303	-0.060388	-0.222404	0.103126	-0.0449466	-0.0545	0.157464	0.406313	-0.0396291	-0.0388369	0.0942699	0.268842	-0.0798467	0.20522	0.132515	-0.0496475	0.405266	0.0155977	-0.0047195	-0.347962	-0.115275	-0.204067	-0.0271575	0.213034	-0.120028	-0.318507	0.254354	-0.342951	-0.0258511	-0.341756	0.445009	-0.375061	-0.00772291	0.0684286	-0.100042	0.139588	-0.14986	0.330486	-0.273531	-0.0265249	0.240237	1	-0.12999	-0.169752	-0.145202
Uracil	0.110064	0.387428	0.0932668	0.341438	0.062643	-0.0147034	-0.23556	0.10935	0.244083	-0.0280051	0.0345771	0.15921	0.281447	-0.150901	0.102259	0.463842	0.255314	0.0798375	0.041852	-0.0296072	0.126475	0.424734	0.561318	0.304773	0.187062	0.349287	-0.0918491	-0.158024	0.301032	-0.114396	0.276778	0.400605	0.460879	-0.311886	0.482818	0.217813	0.335102	-0.13134	-0.0667467	0.156771	-0.0887212	0.364299	0.238661	-0.102942	-0.12999	1	-0.114728	-0.0273555
Hippurate	0.0375096	0.139509	0.0357154	0.171976	0.0130829	0.154609	0.166966	-0.261869	-0.109233	0.02255	-0.400503	-0.347857	0.0560765	-0.185709	-0.0819205	-0.295869	-0.33625	-0.0722119	-0.014657	-0.200966	0.0246407	-0.327894	-0.217825	-0.577401	-0.595885	-0.370717	-0.182057	-0.141884	0.194763	-0.30137	-0.184817	-0.417413	-0.0568713	0.0788425	-0.158998	-0.329246	-0.399142	0.025923	0.368045	0.36744	-0.349307	0.00551917	-0.41937	-0.525088	-0.169752	-0.114728	1	-0.064357
Formate	0.00517828	-0.222644	-0.102174	0.0124174	0.00348916	0.0500296	-0.0256582	-0.11472	-0.0505503	-0.0154623	0.428697	0.103223	0.227044	0.329523	0.225973	0.021167	0.33767	0.444721	0.087997	0.320267	0.461941	0.184087	0.0915471	0.295264	0.269489	0.180559	-0.0963918	0.248611	0.399737	-0.0511851	0.0899198	0.2054	-0.0788596	-0.0972376	0.134388	0.310594	0.10012	0.294786	0.0555493	-0.0734641	-0.314947	-0.0707248	-0.137078	0.276743	-0.145202	-0.0273555	-0.064357	1
